# Supplementary material for: Unveiling the dynamic interplay between the hub- and spoke-components of the brain's semantic system and its impact on human behaviour
Source: Neuroimage. 2019 Oct 1;199:114–26. doi: 10.1016/j.neuroimage.2019.05.059 (PMC6693526; doi:10.1016/j.neuroimage.2019.05.059)
Supplement: Multimedia component 1 [file mmc1.xml]

<?xml version="1.0" encoding="utf-8" standalone="no"?>
<data>
  <datasets>
    <author>Rocco.Chiou@mrc-cbu.cam.ac.uk</author>
    <type>0</type>
    <dataset>
      <value>4</value>
      <reason>Data will be made available on request</reason>
      <comments />
    </dataset>
  </datasets>
</data>
